# Supplementary material for: Genomic Signature of the Standardized Uptake Value in 18F-Fluorodeoxyglucose Positron Emission Tomography in Breast Cancer
Source: Cancers (Basel). 2020 Feb 20;12(2):497. doi: 10.3390/cancers12020497 (PMC7072341; doi:10.3390/cancers12020497)
Supplement: Supplementary file 1 [file cancers-12-00497-s001.zip]

Archive with 2 entries (2 files):
- Supplementary_tables.doc
- Supplementary_figs.pptx
